# Supplementary material for: Expression of Recombinant Clostridial Neurotoxin by C. tetani
Source: Microorganisms. 2024 Dec 17;12(12):2611. doi: 10.3390/microorganisms12122611 (PMC11678509; doi:10.3390/microorganisms12122611)
Supplement: Supplementary file 1 [file microorganisms-12-02611-s001.zip]

Archive with 1 entries (1 files):
- microorganisms-3346470-supplementary.pdf
